# Supplementary material for: Chikungunya outbreak (2015) in the Colombian Caribbean: Latent classes and gender differences in virus infection
Source: PLoS Negl Trop Dis. 2020 Jun 3;14(6):e0008281. doi: 10.1371/journal.pntd.0008281 (PMC7304630; doi:10.1371/journal.pntd.0008281)
Supplement: S1 Table — (XLSX) [file pntd.0008281.s002.xlsx]

## Sheet: S1_Table
	Characteristic	Virus
		Chikungunya	Dengue
	Beginning	More acute	Less acute
	Fever > 38oC	Common (+++)	Common (++)
	Rash	Common and more frequent (++)	Common (+)
	Retro orbital pain	Less frequent	Common
	Myalgia	Common (+)	Common (++)
	Arthralgia	Persistent and intense (+++)	Not persistent and less frequent
	Arthritis	Common	Never
	Tenosynovitis	Common	Never
	Hypotension	Less frequent	Common
	Minor Bleeding	Less frequent	Common
	Severe bleeding	Rare	Could happened
	Thrombocytopenia	Early and moderate (+)	Frequent and retarded (+++)
	Lymphopenia	Frequent (+++)	Common (++)
	Evolution	Chronic Arthralgia	Asthenia few weeks
