# Supplementary material for: Chikungunya outbreak (2015) in the Colombian Caribbean: Latent classes and gender differences in virus infection
Source: PLoS Negl Trop Dis. 2020 Jun 3;14(6):e0008281. doi: 10.1371/journal.pntd.0008281 (PMC7304630; doi:10.1371/journal.pntd.0008281)
Supplement: S2 Table — Algorithms were implemented in R. Here, the accuracy corresponds percentage of individuals correctly classified in the testing data set (n = 344). (XLSX) [file pntd.0008281.s003.xlsx]

## Sheet: S2_Table
	Machine Learning algorithm	Accuracy (%)
	Classification and Regression Tree	68.9
	Random Forest	85.8
	Support Vector Machine
	Linear kernel	90.9
	Radial kernel	52.3
	Averaged Neural Network	91.9
